# Supplementary material for: 5-Aminolevulinic Acid Triggered by Ultrasound Halts Tumor Proliferation in a Syngeneic Model of Breast Cancer
Source: Pharmaceuticals (Basel). 2021 Sep 25;14(10):972. doi: 10.3390/ph14100972 (PMC8540919; doi:10.3390/ph14100972)
Supplement: Supplementary file 1 [file pharmaceuticals-14-00972-s001.zip]

Archive with 1 entries (1 files):
- pharmaceuticals-1356056-supplementary.pdf
